# Supplementary material for: Fungi Dominated the Incorporation of 13C-CO2 into Microbial Biomass in Tomato Rhizosphere Soil under Different CO2 Concentrations
Source: Microorganisms. 2021 Oct 9;9(10):2121. doi: 10.3390/microorganisms9102121 (PMC8537487; doi:10.3390/microorganisms9102121)
Supplement: Supplementary file 1 [file microorganisms-09-02121-s001.zip]

Archive with 1 entries (1 files):
- microorganisms-1372556-supplementary.pdf
